# Supplementary material for: Effects of polyploidization and their evolutionary implications are revealed by heritable polyploidy in the haplodiploid wasp Nasonia vitripennis
Source: PLoS One. 2023 Nov 2;18(11):e0288278. doi: 10.1371/journal.pone.0288278 (PMC10621845; doi:10.1371/journal.pone.0288278)
Supplement: S1 Data — (XLSX) [file pone.0288278.s004.xlsx]

## Sheet: Sheet1
Sample name	Specimen type	N0 absolute expression	Tissue	Gene
B1H	2n control f	8.77e-07	Head	Ak3
B2H	2n control f	4.53e-07	Head	Ak3
B3H	2n control f	6.1e-07	Head	Ak3
B4H	2n control f	8.12e-07	Head	Ak3
B5H	2n control f	1.15e-06	Abdomen	Ak3
B1A	2n control f	1.39e-05	Abdomen	Ak3
B2A	2n control f	4.82e-06	Abdomen	Ak3
B3A	2n control f	1.07e-05	Abdomen	Ak3
B4A	2n control f	5.39e-06	Head	Ak3
B5A	2n control f	1.48e-05	Head	Ak3
C1H	3n tKDL f	9.25e-07	Head	Ak3
C2H	3n tKDL f	2.05e-06	Head	Ak3
C3H	3n tKDL f	1.49e-06	Head	Ak3
C4H	3n tKDL f	8.61e-07	Abdomen	Ak3
C5H	3n tKDL f	1.66e-06	Abdomen	Ak3
C1A	3n tKDL f	1.93e-06	Abdomen	Ak3
C2A	3n tKDL f	7.23e-06	Abdomen	Ak3
C3A	3n tKDL f	4.19e-06	Head	Ak3
C4A	3n tKDL f	3.63e-06	Head	Ak3
C5A	3n tKDL f	1.93e-06	Head	Ak3
D1H	2n tKDL m	5.88e-07	Head	Ak3
D2H	2n tKDL m	1.29e-06	Head	Ak3
D3H	2n tKDL m	1.4e-06	Abdomen	Ak3
D4H	2n tKDL m	2.86e-09	Abdomen	Ak3
D5H	2n tKDL m	1.09e-06	Abdomen	Ak3
D1A	2n tKDL m	5.71e-07	Abdomen	Ak3
D2A	2n tKDL m	2.95e-07	Head	Ak3
D3A	2n tKDL m	1.7e-06	Head	Ak3
D4A	2n tKDL m	1.04e-06	Head	Ak3
D5A	2n tKDL m	8.49e-07	Head	Ak3
E1H	2n WPL m	2.26e-07	Head	Ak3
E2H	2n WPL m	8.2e-07	Abdomen	Ak3
E3H	2n WPL m	2.48e-07	Abdomen	Ak3
E4H	2n WPL m	4.63e-07	Abdomen	Ak3
E5H	2n WPL m	5.73e-07	Abdomen	Ak3
E1A	2n WPL m	1.51e-07	Head	Ak3
E2A	2n WPL m	1.73e-07	Head	Ak3
E3A	2n WPL m	4.78e-07	Head	Ak3
E4A	2n WPL m	8.44e-08	Head	Ak3
E5A	2n WPL m	2.51e-07	Head	Ak3
G1H	1n WPL m	5.07e-07	Abdomen	Ak3
G2H	1n WPL m	2.32e-07	Abdomen	Ak3
G3H	1n WPL m	1.32e-06	Abdomen	Ak3
G4H	1n WPL m	1.15e-06	Abdomen	Ak3
G5H	1n WPL m	5.56e-07	Head	Ak3
G1A	1n WPL m	7.16e-07	Head	Ak3
G2A	1n WPL m	7.64e-07	Head	Ak3
G3A	1n WPL m	4.46e-08	Head	Ak3
G4A	1n WPL m	2.94e-08	Head	Ak3
G5A	1n WPL m	1.57e-06	Abdomen	Ak3
H1H	1n control m	6.13e-07	Abdomen	Ak3
H2H	1n control m	3.04e-07	Abdomen	Ak3
H3H	1n control m	7.01e-07	Abdomen	Ak3
H4H	1n control m	6.86e-07	Head	Ak3
H5H	1n control m	1.98e-07	Head	Ak3
H1A	1n control m	2.45e-06	Head	Ak3
H2A	1n control m	4.31e-07	Head	Ak3
H3A	1n control m	1.91e-07	Head	Ak3
H4A	1n control m	2.77e-08	Abdomen	Ak3
H5A	1n control m	2.53e-08	Abdomen	Ak3
I1H	3n WPL f	8.44e-07	Abdomen	Ak3
I2H	3n WPL f	1.8e-06	Abdomen	Ak3
I3H	3n WPL f	3.88e-07	Head	Ak3
I4H	3n WPL f	8.8e-07	Head	Ak3
I5H	3n WPL f	3.28e-07	Head	Ak3
I1A	3n WPL f	3.62e-06	Head	Ak3
I2A	3n WPL f	1.15e-05	Head	Ak3
I3A	3n WPL f	1.88e-07	Abdomen	Ak3
I4A	3n WPL f	4.61e-07	Abdomen	Ak3
I5A	3n WPL f	5.79e-06	Abdomen	Ak3
NTC	Blank	-999	NA	Ak3
NTC	Blank	-999	NA	Ak3
NTC	Blank	-999	NA	Ak3
B1H	2n control f	1.40425e-05	Head	ef1a
B2H	2n control f	1.02196e-05	Head	ef1a
B3H	2n control f	9.74857e-06	Head	ef1a
B4H	2n control f	6.3725e-06	Head	ef1a
B5H	2n control f	2.06298e-05	Head	ef1a
B1A	2n control f	0.000386883	Abdomen	ef1a
B2A	2n control f	0.00019583	Abdomen	ef1a
B4A	2n control f	0.000189198	Abdomen	ef1a
B5A	2n control f	0.000373512	Abdomen	ef1a
C1H	3n tKDL f	1.28473e-05	Head	ef1a
C2H	3n tKDL f	2.80644e-05	Head	ef1a
C3H	3n tKDL f	1.84502e-05	Head	ef1a
C4H	3n tKDL f	6.84417e-06	Head	ef1a
C5H	3n tKDL f	2.02191e-05	Head	ef1a
C1A	3n tKDL f	7.33837e-05	Abdomen	ef1a
C2A	3n tKDL f	0.000207005	Abdomen	ef1a
C3A	3n tKDL f	0.000123481	Abdomen	ef1a
C4A	3n tKDL f	9.17729e-05	Abdomen	ef1a
C5A	3n tKDL f	3.65083e-05	Abdomen	ef1a
D1H	2n tKDL m	9.75104e-06	Head	ef1a
D2H	2n tKDL m	1.7139e-05	Head	ef1a
D3H	2n tKDL m	1.56287e-05	Head	ef1a
D5H	2n tKDL m	1.09363e-05	Head	ef1a
D1A	2n tKDL m	2.77214e-05	Abdomen	ef1a
D2A	2n tKDL m	2.01485e-05	Abdomen	ef1a
D3A	2n tKDL m	1.91307e-05	Abdomen	ef1a
D4A	2n tKDL m	1.33486e-05	Abdomen	ef1a
D5A	2n tKDL m	9.78946e-06	Abdomen	ef1a
E1H	2n WPL m	2.4813e-06	Head	ef1a
E2H	2n WPL m	6.38327e-06	Head	ef1a
E3H	2n WPL m	3.6521e-06	Head	ef1a
E4H	2n WPL m	2.44833e-06	Head	ef1a
E5H	2n WPL m	1.05163e-05	Head	ef1a
E1A	2n WPL m	1.09578e-05	Abdomen	ef1a
E2A	2n WPL m	6.39882e-06	Abdomen	ef1a
E3A	2n WPL m	1.07046e-05	Abdomen	ef1a
E4A	2n WPL m	3.66655e-06	Abdomen	ef1a
E5A	2n WPL m	8.94738e-06	Abdomen	ef1a
G1H	1n WPL m	6.4466e-06	Head	ef1a
G2H	1n WPL m	3.77652e-06	Head	ef1a
G3H	1n WPL m	1.38179e-05	Head	ef1a
G4H	1n WPL m	1.10622e-05	Head	ef1a
G5H	1n WPL m	5.07803e-06	Head	ef1a
G1A	1n WPL m	1.58409e-05	Abdomen	ef1a
G2A	1n WPL m	2.71264e-05	Abdomen	ef1a
G3A	1n WPL m	2.18464e-07	Abdomen	ef1a
G4A	1n WPL m	5.33951e-07	Abdomen	ef1a
G5A	1n WPL m	1.74253e-05	Abdomen	ef1a
H1H	1n control m	5.64289e-06	Head	ef1a
H2H	1n control m	5.01212e-06	Head	ef1a
H3H	1n control m	3.86118e-06	Head	ef1a
H4H	1n control m	8.89814e-06	Head	ef1a
H5H	1n control m	1.79964e-06	Head	ef1a
H1A	1n control m	2.56236e-05	Abdomen	ef1a
H2A	1n control m	1.57854e-05	Abdomen	ef1a
H3A	1n control m	6.336e-06	Abdomen	ef1a
H4A	1n control m	1.37596e-06	Abdomen	ef1a
H5A	1n control m	1.1725e-06	Abdomen	ef1a
I1H	3n WPL f	1.37152e-05	Head	ef1a
I2H	3n WPL f	2.43544e-05	Head	ef1a
I3H	3n WPL f	3.96557e-06	Head	ef1a
I4H	3n WPL f	1.33059e-05	Head	ef1a
I5H	3n WPL f	6.30512e-06	Head	ef1a
I1A	3n WPL f	0.000102887	Abdomen	ef1a
I3A	3n WPL f	2.5612e-05	Abdomen	ef1a
I4A	3n WPL f	1.14408e-05	Abdomen	ef1a
I5A	3n WPL f	0.00012766	Abdomen	ef1a
NTC	Blank	-999	NA	ef1a
NTC	Blank	-999	NA	ef1a
NTC	Blank	-999	NA	ef1a
