# Supplementary material for: Effects of polyploidization and their evolutionary implications are revealed by heritable polyploidy in the haplodiploid wasp Nasonia vitripennis
Source: PLoS One. 2023 Nov 2;18(11):e0288278. doi: 10.1371/journal.pone.0288278 (PMC10621845; doi:10.1371/journal.pone.0288278)
Supplement: S2 Data — (XLSX) [file pone.0288278.s005.xlsx]

## Sheet: Sheet1
Sample name	Specimen type	N0 absolute expression	Tissue	Gene
B1H	2n control f	4.08009e-07	Head	Ak3
B2H	2n control f	2.03988e-07	Head	Ak3
B3H	2n control f	2.82831e-07	Head	Ak3
B4H	2n control f	3.42133e-07	Head	Ak3
B5H	2n control f	5.1426e-07	Head	Ak3
C1H	3n tKDL f	3.58697e-07	Head	Ak3
C2H	3n tKDL f	1.00273e-06	Head	Ak3
C3H	3n tKDL f	6.46707e-07	Head	Ak3
C4H	3n tKDL f	3.79894e-07	Head	Ak3
C5H	3n tKDL f	7.24727e-07	Head	Ak3
D1H	2n tKDL m	3.05821e-07	Head	Ak3
D2H	2n tKDL m	6.55174e-07	Head	Ak3
D3H	2n tKDL m	6.78979e-07	Head	Ak3
D4H	2n tKDL m	4.53478e-09	Head	Ak3
D5H	2n tKDL m	4.98476e-07	Head	Ak3
E1H	2n WPL m	1.12358e-07	Head	Ak3
E2H	2n WPL m	2.48217e-07	Head	Ak3
E3H	2n WPL m	1.22625e-07	Head	Ak3
E4H	2n WPL m	2.03796e-07	Head	Ak3
E5H	2n WPL m	2.50898e-07	Head	Ak3
G1H	1n WPL m	2.42916e-07	Head	Ak3
G2H	1n WPL m	1.08642e-07	Head	Ak3
G3H	1n WPL m	6.4535e-07	Head	Ak3
G4H	1n WPL m	5.25962e-07	Head	Ak3
G5H	1n WPL m	2.14017e-07	Head	Ak3
H1H	1n control m	2.59472e-07	Head	Ak3
H2H	1n control m	1.67507e-07	Head	Ak3
H3H	1n control m	2.65536e-07	Head	Ak3
H4H	1n control m	2.85624e-07	Head	Ak3
H5H	1n control m	9.05575e-08	Head	Ak3
I1H	3n WPL f	4.0502e-07	Head	Ak3
I2H	3n WPL f	8.46024e-07	Head	Ak3
I3H	3n WPL f	1.79299e-07	Head	Ak3
I4H	3n WPL f	4.14865e-07	Head	Ak3
I5H	3n WPL f	1.46305e-07	Head	Ak3
B1A	2n control f	6.3657e-06	Abdomen	Ak3
B2A	2n control f	2.3953e-06	Abdomen	Ak3
B3A	2n control f	4.98122e-06	Abdomen	Ak3
B4A	2n control f	2.43687e-06	Abdomen	Ak3
B5A	2n control f	5.30152e-06	Abdomen	Ak3
C1A	3n tKDL f	8.12088e-07	Abdomen	Ak3
C2A	3n tKDL f	3.17992e-06	Abdomen	Ak3
C3A	3n tKDL f	1.78182e-06	Abdomen	Ak3
C4A	3n tKDL f	1.38864e-06	Abdomen	Ak3
C5A	3n tKDL f	7.37457e-07	Abdomen	Ak3
D1A	2n tKDL m	2.44502e-07	Abdomen	Ak3
D2A	2n tKDL m	1.52565e-07	Abdomen	Ak3
D3A	2n tKDL m	7.61148e-07	Abdomen	Ak3
D4A	2n tKDL m	4.66582e-07	Abdomen	Ak3
D5A	2n tKDL m	3.76488e-07	Abdomen	Ak3
E1A	2n WPL m	6.26213e-08	Abdomen	Ak3
E2A	2n WPL m	1.28111e-07	Abdomen	Ak3
E3A	2n WPL m	2.31383e-07	Abdomen	Ak3
E4A	2n WPL m	3.32367e-08	Abdomen	Ak3
E5A	2n WPL m	9.83054e-08	Abdomen	Ak3
G1A	1n WPL m	3.52247e-07	Abdomen	Ak3
G2A	1n WPL m	6.11735e-07	Abdomen	Ak3
G3A	1n WPL m	1.3841e-08	Abdomen	Ak3
G4A	1n WPL m	1.55937e-08	Abdomen	Ak3
G5A	1n WPL m	7.04139e-07	Abdomen	Ak3
H1A	1n control m	1.07036e-06	Abdomen	Ak3
H2A	1n control m	1.74246e-07	Abdomen	Ak3
H3A	1n control m	9.75682e-08	Abdomen	Ak3
H4A	1n control m	1.34572e-08	Abdomen	Ak3
H5A	1n control m	7.90219e-09	Abdomen	Ak3
I1A	3n WPL f	1.40629e-06	Abdomen	Ak3
I2A	3n WPL f	3.63182e-06	Abdomen	Ak3
I3A	3n WPL f	1.44468e-07	Abdomen	Ak3
I4A	3n WPL f	1.56368e-07	Abdomen	Ak3
I5A	3n WPL f	2.41958e-06	Abdomen	Ak3
B1H	2n control f	3.20901e-06	Head	ef1a
B2H	2n control f	2.38258e-06	Head	ef1a
B3H	2n control f	2.28452e-06	Head	ef1a
B4H	2n control f	1.27435e-06	Head	ef1a
B5H	2n control f	4.04369e-06	Head	ef1a
C1H	3n tKDL f	2.21403e-06	Head	ef1a
C2H	3n tKDL f	5.77977e-06	Head	ef1a
C3H	3n tKDL f	4.07101e-06	Head	ef1a
C4H	3n tKDL f	1.41546e-06	Head	ef1a
C5H	3n tKDL f	3.78825e-06	Head	ef1a
D1H	2n tKDL m	2.17065e-06	Head	ef1a
D2H	2n tKDL m	4.19935e-06	Head	ef1a
D3H	2n tKDL m	3.3613e-06	Head	ef1a
D4H	2n tKDL m	1.24226e-08	Head	ef1a
D5H	2n tKDL m	2.0116e-06	Head	ef1a
E1H	2n WPL m	7.31455e-07	Head	ef1a
E2H	2n WPL m	1.32747e-06	Head	ef1a
E3H	2n WPL m	9.88007e-07	Head	ef1a
E4H	2n WPL m	7.84959e-07	Head	ef1a
E5H	2n WPL m	2.31269e-06	Head	ef1a
G1H	1n WPL m	1.53967e-06	Head	ef1a
G2H	1n WPL m	9.56343e-07	Head	ef1a
G3H	1n WPL m	3.47478e-06	Head	ef1a
G4H	1n WPL m	2.82652e-06	Head	ef1a
G5H	1n WPL m	1.24087e-06	Head	ef1a
H1H	1n control m	1.27773e-06	Head	ef1a
H2H	1n control m	1.2026e-06	Head	ef1a
H3H	1n control m	7.98397e-07	Head	ef1a
H4H	1n control m	1.84182e-06	Head	ef1a
H5H	1n control m	4.09214e-07	Head	ef1a
I1H	3n WPL f	3.99282e-06	Head	ef1a
I2H	3n WPL f	6.87764e-06	Head	ef1a
I3H	3n WPL f	8.54971e-07	Head	ef1a
I4H	3n WPL f	3.39597e-06	Head	ef1a
I5H	3n WPL f	1.30848e-06	Head	ef1a
B1A	2n control f	8.44798e-05	Abdomen	ef1a
B2A	2n control f	4.68796e-05	Abdomen	ef1a
B3A	2n control f	6.25115e-05	Abdomen	ef1a
B4A	2n control f	4.20486e-05	Abdomen	ef1a
B5A	2n control f	6.52574e-05	Abdomen	ef1a
C1A	3n tKDL f	1.70774e-05	Abdomen	ef1a
C2A	3n tKDL f	4.35466e-05	Abdomen	ef1a
C3A	3n tKDL f	2.80485e-05	Abdomen	ef1a
C4A	3n tKDL f	1.52286e-05	Abdomen	ef1a
C5A	3n tKDL f	8.37628e-06	Abdomen	ef1a
D1A	2n tKDL m	6.10716e-06	Abdomen	ef1a
D2A	2n tKDL m	3.67849e-06	Abdomen	ef1a
D3A	2n tKDL m	6.17477e-06	Abdomen	ef1a
D4A	2n tKDL m	2.42832e-06	Abdomen	ef1a
D5A	2n tKDL m	1.86111e-06	Abdomen	ef1a
E1A	2n WPL m	2.56355e-06	Abdomen	ef1a
E2A	2n WPL m	1.38843e-06	Abdomen	ef1a
E3A	2n WPL m	2.0967e-06	Abdomen	ef1a
E4A	2n WPL m	7.63738e-07	Abdomen	ef1a
E5A	2n WPL m	1.81431e-06	Abdomen	ef1a
G1A	1n WPL m	3.66996e-06	Abdomen	ef1a
G2A	1n WPL m	6.84013e-06	Abdomen	ef1a
G3A	1n WPL m	4.91511e-08	Abdomen	ef1a
G4A	1n WPL m	1.12601e-07	Abdomen	ef1a
G5A	1n WPL m	3.43774e-06	Abdomen	ef1a
H1A	1n control m	6.04654e-06	Abdomen	ef1a
H2A	1n control m	3.11033e-06	Abdomen	ef1a
H3A	1n control m	1.77756e-06	Abdomen	ef1a
H4A	1n control m	3.87799e-07	Abdomen	ef1a
H5A	1n control m	1.93096e-07	Abdomen	ef1a
I1A	3n WPL f	2.02577e-05	Abdomen	ef1a
I2A	3n WPL f	6.01832e-05	Abdomen	ef1a
I3A	3n WPL f	5.1517e-06	Abdomen	ef1a
I4A	3n WPL f	2.29454e-06	Abdomen	ef1a
I5A	3n WPL f	2.82115e-05	Abdomen	ef1a
