# Supplementary material for: Effects of polyploidization and their evolutionary implications are revealed by heritable polyploidy in the haplodiploid wasp Nasonia vitripennis
Source: PLoS One. 2023 Nov 2;18(11):e0288278. doi: 10.1371/journal.pone.0288278 (PMC10621845; doi:10.1371/journal.pone.0288278)
Supplement: S3 Data — (XLSX) [file pone.0288278.s006.xlsx]

## Sheet: Subsection
Specimen type	Subsection setae count
1n WPL male	126
1n WPL male	185
1n WPL male	195
1n WPL male	172
1n WPL male	173
1n WPL male	169
1n WPL male	207
1n WPL male	135
1n WPL male	203
1n WPL male	175
1n WPL male	195
1n WPL male	168
1n WPL male	338
1n WPL male	220
1n WPL male	204
1n WPL male	178
1n WPL male	226
1n WPL male	175
1n WPL male	257
1n WPL male	207
1n WPL male	158
1n WPL male	112
1n WPL male	183
1n WPL male	153
1n WPL male	124
1n WPL male	121
1n WPL male	208
1n WPL male	188
1n WPL male	193
1n WPL male	222
1n WPL male	201
1n WPL male	216
1n WPL male	237
1n WPL male	195
1n WPL male	139
1n WPL male	191
1n WPL male	185
1n WPL male	207
1n WPL male	188
1n WPL male	229
1n WPL male	186
1n WPL male	194
1n WPL male	224
1n WPL male	209
1n WPL male	189
1n WPL male	148
1n WPL male	184
2n WPL male	109
2n WPL male	124
2n WPL male	110
2n WPL male	100
2n WPL male	112
2n WPL male	162
2n WPL male	152
2n WPL male	109
2n WPL male	178
2n WPL male	222
2n WPL male	137
2n WPL male	218
2n WPL male	133
2n WPL male	221
2n WPL male	163
2n WPL male	128
2n WPL male	229
2n WPL male	228
2n WPL male	158
2n WPL male	217
2n WPL male	187
2n WPL male	120
2n WPL male	135
2n WPL male	137
2n WPL male	141
2n WPL female	37
2n WPL female	41
2n WPL female	39
2n WPL female	33
2n WPL female	49
2n WPL female	67
2n WPL female	43
2n WPL female	48
2n WPL female	41
2n WPL female	50
2n WPL female	42
2n WPL female	36
2n WPL female	40
2n WPL female	67
2n WPL female	38
2n WPL female	48
2n WPL female	50
2n WPL female	40
2n WPL female	49
2n WPL female	57
2n WPL female	53
2n WPL female	36
2n WPL female	60
2n WPL female	54
2n WPL female	43
2n WPL female	39
2n WPL female	34
2n WPL female	45
2n WPL female	43
2n WPL female	50
2n WPL female	36
2n WPL female	46
2n WPL female	46
2n WPL female	50
2n WPL female	46
2n WPL female	48
2n WPL female	40
2n WPL female	46
2n WPL female	55
2n WPL female	36
2n WPL female	38
2n WPL female	47
2n WPL female	45
2n WPL female	48
2n WPL female	45
2n WPL female	45
2n WPL female	56
3n WPL female	26
3n WPL female	26
3n WPL female	29
3n WPL female	30
3n WPL female	38
3n WPL female	31
3n WPL female	31
3n WPL female	28
3n WPL female	31
3n WPL female	31
3n WPL female	22
3n WPL female	23
3n WPL female	36
3n WPL female	28
3n WPL female	31
3n WPL female	26
3n WPL female	36
3n WPL female	36
3n WPL female	34
3n WPL female	32
3n WPL female	44
3n WPL female	29
3n WPL female	36
3n WPL female	33
3n WPL female	34
3n WPL female	35
3n WPL female	36
3n WPL female	27
3n WPL female	34
3n WPL female	31
3n WPL female	34
3n WPL female	49
3n WPL female	56
1n control male	108
1n control male	62
1n control male	94
1n control male	161
1n control male	95
1n control male	128
1n control male	93
1n control male	96
1n control male	86
1n control male	95
1n control male	117
1n control male	99
1n control male	106
1n control male	90
1n control male	119
1n control male	87
1n control male	117
1n control male	84
1n control male	89
1n control male	107
1n control male	108
1n control male	87
1n control male	120
1n control male	109
1n control male	107
1n control male	107
1n control male	119
1n control male	96
1n control male	100
1n control male	128
1n control male	95
1n control male	109
1n control male	148
1n control male	86
1n control male	91
1n control male	84
1n control male	89
1n control male	104
1n control male	80
1n control male	92
1n control male	96
1n control male	92
1n control male	85
1n control male	90
1n control male	105
1n control male	84
1n control male	92
1n control male	88
1n control male	99
1n control male	89
1n control male	109
1n control male	106
1n control male	100
1n control male	83
1n control male	90
1n control male	104
1n control male	109
1n control male	80
1n control male	91
1n control male	118
1n control male	83
1n control male	99
1n control male	96
1n control male	90
1n control male	80
1n control male	102
1n control male	75
1n control male	90
1n control male	79
1n control male	81
1n control male	81
1n control male	89
1n control male	83
1n control male	86
1n control male	80
1n control male	91
1n control male	88
1n control male	79
1n control male	96
1n control male	86
1n control male	85
1n control male	85
1n control male	87
1n control male	88
1n control male	86
1n control male	83
2n tKDL male	74
2n tKDL male	55
2n tKDL male	89
2n tKDL male	58
2n tKDL male	99
2n tKDL male	53
2n tKDL male	53
2n tKDL male	58
2n tKDL male	52
2n tKDL male	56
2n tKDL male	57
2n tKDL male	57
2n tKDL male	79
2n tKDL male	50
2n tKDL male	64
2n tKDL male	69
2n tKDL male	73
2n tKDL male	94
2n tKDL male	76
2n tKDL male	77
2n tKDL male	117
2n tKDL male	69
2n tKDL male	70
2n tKDL male	62
2n tKDL male	53
2n tKDL male	86
2n tKDL male	135
2n tKDL male
2n tKDL male	84
2n tKDL male	75
2n tKDL male	97
2n tKDL male	116
2n tKDL male	94
2n tKDL male	89
2n tKDL male	87
2n tKDL male	66
2n tKDL male	66
2n tKDL male	54
2n tKDL male	91
2n tKDL male	48
2n tKDL male	58
2n tKDL male	44
2n tKDL male	71
2n tKDL male	52
2n tKDL male	54
2n tKDL male	44
2n tKDL male	69
2n tKDL male	74
2n tKDL male	75
2n tKDL male	77
2n tKDL male	64
2n tKDL male	53
2n tKDL male	69
2n tKDL male	76
2n tKDL male	76
2n tKDL male	71
2n tKDL male	68
2n tKDL male	80
2n tKDL male	77
2n tKDL male	72
2n tKDL male	55
2n tKDL male	80
2n tKDL male	79
2n tKDL male	50
2n tKDL male	77
2n tKDL male	69
2n tKDL male	64
2n tKDL male	82
2n tKDL male	59
2n tKDL male	60
2n tKDL male	51
2n tKDL male	51
2n tKDL male	73
2n tKDL male	63
2n tKDL male	57
2n tKDL male	59
2n tKDL male	66
2n tKDL male	70
2n tKDL male	50
2n tKDL male	68
2n control female	51
2n control female	49
2n control female	56
2n control female	44
2n control female	48
2n control female	46
2n control female	47
2n control female	51
2n control female	52
2n control female	38
2n control female	50
2n control female	43
2n control female	54
2n control female	50
2n control female	47
2n control female	46
2n control female	45
2n control female	65
2n control female	51
2n control female	52
2n tKDL female	59
2n tKDL female	46
2n tKDL female	55
2n tKDL female	53
2n tKDL female	57
2n tKDL female	48
2n tKDL female	59
2n tKDL female	53
2n tKDL female	47
2n tKDL female	56
2n tKDL female	52
2n tKDL female	57
2n tKDL female	47
2n tKDL female	51
2n tKDL female	70
2n tKDL female	65
2n tKDL female	56
2n tKDL female	51
2n tKDL female	51
2n tKDL female	56
2n tKDL female	53
3n tKDL female	51
3n tKDL female	48
3n tKDL female	59
3n tKDL female	51
3n tKDL female	51
3n tKDL female	52
3n tKDL female	51
3n tKDL female	42
3n tKDL female	53
3n tKDL female	53
3n tKDL female	50
3n tKDL female	54
3n tKDL female	52
3n tKDL female	50
3n tKDL female	43
3n tKDL female	59
3n tKDL female	49
3n tKDL female	53
3n tKDL female	49
3n tKDL female	52
3n tKDL female	63
3n tKDL female	54
3n tKDL female	49
3n tKDL female	59
3n tKDL female	56
3n tKDL female	50
3n tKDL female	69
3n tKDL female	51
3n tKDL female	41
3n tKDL female	41
3n tKDL female	55
3n tKDL female	44
3n tKDL female	54
3n tKDL female	57
3n tKDL female	61
3n tKDL female	52
3n tKDL female	58
3n tKDL female	60
3n tKDL female	50
3n tKDL female	58
3n tKDL female	54
3n tKDL female	52
3n tKDL female	48
3n tKDL female	49
3n tKDL female	57
3n tKDL female	45
3n tKDL female	40
3n tKDL female	42
3n tKDL female	43
3n tKDL female	46
3n tKDL female	39
3n tKDL female	45
3n tKDL female	43
3n tKDL female	44
3n tKDL female	44

## Sheet: WholeWing
Background and sex	Specimen	Total setae
STDR 2n f	7	881
STDR 2n f	19	927
STDR 2n f	12R	815
STDR 2n f	36	876
STDR 2n f	42	1012
Average		902.2
std		65.4382
WPL 3n f	2	691
WPL 3n f	14	607
WPL 3n f	31	716
WPL 3n f	42	779
WPL 3n f	45	755
Average		709.6
std		59.651
WPL 1n m	B9	608
WPL 1n m	C10	495
WPL 1n m	E12	399
WPL 1n m	F3	529
WPL 1n m	G11	501
Average		506.4
std		67.1226
WPL 2n m	A2	389
WPL 2n m	B11	444
WPL 2n m	D7	423
WPL 2n m	G3	405
WPL 2n m	H3	311
Average		394.4
std		45.5526
uninj 2n tKDL f	1	1486
uninj 2n tKDL f	6	1309
uninj 2n tKDL f	11	1342
uninj 2n tKDL f	13	1412
uninj 2n tKDL f	17	1538
average		1417.4
std		85.6915
inj 2n tKDL f	4	1354
inj 2n tKDL f	5	1243
inj 2n tKDL f	6	1313
inj 2n tKDL f	14	1537
inj 2n tKDL f	17	1359
Average		1361.2
std		97.2181
inj 3n tKDL f	3	1238
inj 3n tKDL f	5	1277
inj 3n tKDL f	14	1220
inj 3n tKDL f	17	1169
inj 3n tKDL f	19	1385
Average		1257.8
std		72.4635
uninj 1n tKDL m	2	634
uninj 1n tKDL m	3	552
uninj 1n tKDL m	5	574
uninj 1n tKDL m	7	557
uninj 1n tKDL m	12	585
Average		580.4
std		29.2889
inj 2n tkdl m	1	504
inj 2n tkdl m	8	366
inj 2n tkdl m	14	606
inj 2n tkdl m	16	462
inj 2n tkdl m	17	491
Average		485.8
std		77.1036
